# Supplementary material for: Pressure Perturbation Studies of Noncanonical Viral Nucleic Acid Structures
Source: Biology (Basel). 2021 Nov 12;10(11):1173. doi: 10.3390/biology10111173 (PMC8615049; doi:10.3390/biology10111173)
Supplement: Supplementary file 1 [file biology-10-01173-s001.zip]

Archive with 1 entries (1 files):
- biology-1422139-supplementary.pdf
